# Supplementary material for: Effects of Incremental Inspiratory Load on Inspiratory Muscle Activity in Subjects with Chronic Stroke in Comparison to Healthy Controls: A Case–Control Study
Source: J Funct Morphol Kinesiol. 2026 Jul 13;11(3):269. doi: 10.3390/jfmk11030269 (PMC13398174; doi:10.3390/jfmk11030269)
Supplement: Supplementary file 1 [file jfmk-11-00269-s001.zip]

Archive with 1 entries (1 files):
- jfmk-4329984-supplementary.pdf
